# Supplementary material for: Uclacyanin MtUC1 Is Involved in the Regulation of Nodule Senescence in Medicago truncatula
Source: Mol Plant Pathol. 2025 Nov 12;26(11):e70171. doi: 10.1111/mpp.70171 (PMC12612560; doi:10.1111/mpp.70171)
Supplement: Supplementary file 6 — Table S1: Relative read distribution of MtPCs in the different zones of Medicago truncatula nodules. [file MPP-26-e70171-s004.xlsx]

## Sheet: Sheet1
Table S1. Relative read distribution of MtPCs in the diferent zones of M. truncatula nodules. Data were obtained from the Symbimics database.
Gene ID	Gene Name	Relative read distribution in the interzone (%)
		ZI	ZIId	ZIIp	IZ	ZIII
Medtr1g104800	MtSC2	81.83	5.18	2.78	10.21	0
Medtr4g066110	MtSC6	100	0	0	0	0
Medtr4g067200	MtSC7	100	0	0	0	0
Medtr4g086740	MtSC10	73.31	12.73	8.84	5.13	0
Medtr4g086750	MtSC11	73.31	12.73	8.84	5.13	0
Medtr4g114870	MtSC12	18.7	22.05	28.25	9.77	21.22
Medtr5g006040	MtSC13	71.9	16.62	7.27	4.22	0
Medtr6g083240	MtSC14	71.95	10.51	5.71	5.75	6.08
Medtr7g086140	MtSC15	46.3	53.7	0	0	0
Medtr7g086160	MtSC16	45.88	54.12	0	0	0
Medtr7g086220	MtSC18	70.25	29.75	0	0	0
Medtr0334s0010	MtSC20	65.89	18.14	3.41	6.81	5.75
Medtr1g112700	MtUC1	0.49	0	0.21	84.75	14.55
Medtr2g043790	MtUC2	41.06	50.35	8.59	0	0
Medtr3g099580	MtUC4	72.82	27.18	0	0	0
Medtr8g007020	MtUC5	39.43	31.63	23.29	4.69	0.96
Medtr8g007035	MtUC6	39.43	31.63	23.29	4.69	0.96
Medtr1g014120	MtENODL1	80.21	18.18	1.43	0.08	0.11
Medtr1g077790	MtENODL2	38.6	22	20.66	17.56	1.18
Medtr2g025580	MtENODL5	74.57	9.76	15.67	0	0
Medtr2g079030	MtENODL6	21.57	6.58	15.02	39.46	17.38
Medtr2g083250	MtENODL7	17.97	42.5	16.82	15.08	7.64
Medtr2g088990	MtENODL8	20.98	65.1	13.91	0	0
Medtr2g090575	MtENODL9	40.93	54.67	3.94	0	0.46
Medtr2g090580	MtENODL10	52.94	46.3	0.7	0.02	0.05
Medtr3g092170	MtENODL12	51.71	43.12	5.17	0	0
Medtr3g099540	MtENODL13	8.26	45.15	46.59	0	0
Medtr3g105930	MtENODL17	16.77	37.15	33.33	0	12.74
Medtr4g007250	MtENODL19	76.34	23.66	0	0	0
Medtr4g077787	MtENODL20	58.09	18.43	0	23.49	0
Medtr4g081100	MtENODL22	2.34	64.33	33.33	0	0
Medtr4g111640	MtENODL23	34.02	27.42	0	38.56	0
Medtr4g112310	MtENODL24	34.02	27.42	0	38.56	0
Medtr4g114830	MtENODL25	66.22	33.78	0	0	0
Medtr4g130780	MtENODL27	0.21	8.85	43.42	32.51	15
Medtr4g130800	MtENODL28	1.89	54.58	32.76	7.88	2.89
Medtr5g087970	MtENODL29	7.28	75.93	15.77	0	1.01
Medtr6g013170	MtENODL34	42.06	18.4	0	0	39.54
Medtr6g013420	MtENODL36	38.89	27.72	17.33	10.23	5.84
Medtr6g023760	MtENODL38	58.09	2.67	16.69	22.55	0
Medtr7g075770	MtENODL40	17.05	26.36	6.44	24.91	25.24
Medtr7g086090	MtENODL41	57.96	26.54	5.66	9.84	0
Medtr7g086100	MtENODL42	87.01	12.99	0	0	0
Medtr8g095013	MtENODL49	47.97	18.7	0	0	33.33
Medtr8g099220	MtENODL51	81.3	18.7	0	0	0
Medtr8g463180	MtENODL52	14.94	2.61	12.83	47.89	21.74
Medtr3g089005	MtPLC1	0.01	0.06	0.35	51.23	48.34
Medtr3g089035	MtPLC2	7.06	42.57	29.56	19.48	1.33
Medtr8g088830	MtPLC3	38.19	31.2	0	3.9	26.71
Medtr8g089110	MtPLC4	77.09	22.91	0	0	0
