# Supplementary material for: Uclacyanin MtUC1 Is Involved in the Regulation of Nodule Senescence in Medicago truncatula
Source: Mol Plant Pathol. 2025 Nov 12;26(11):e70171. doi: 10.1111/mpp.70171 (PMC12612560; doi:10.1111/mpp.70171)
Supplement: Supplementary file 7 — Table S2: Significantly downregulated genes in the inoculated roots of uc1 mutant (7 days post‐inoculation). [file MPP-26-e70171-s001.xlsx]

## Sheet: Sheet1
Table S2 Significantly down-regulated genes in the inoculated roots of uc1 mutant (7 dpi)
Gene ID (Mt V5)	Readcount_uc1	Readcoun_R108	Log2Fold Change	pval	padj	chromosome	start	end	length	GN	PRODUCT
Nodule-specific Cysteine-Rich (NCR) peptide
MtrunA17Chr5g0422861	0.297612	253.212	-9.7327	4.792e-58	2.6306e-56	MtrunA17Chr5	24681791	24686847	1806	MtNCR025	Nodule-specific Cysteine-Rich peptide
MtrunA17Chr5g0426111	0.319801	209.231	-9.3537	3.2335e-88	2.9913e-86	MtrunA17Chr5	28056387	28057381	706	MtNCR440	Nodule-specific Cysteine-Rich peptide
MtrunA17Chr1g0169001	0.295437	107.878	-8.5123	2.4479e-46	1.0356e-44	MtrunA17Chr1	17792039	17793723	1583	MtNCR529	Nodule-specific Cysteine-Rich peptide
MtrunA17Chr3g0135141	0.590874	193.499	-8.3553	4.555e-80	3.659e-78	MtrunA17Chr3	51189676	51192326	1838	MtNCR134	Nodule-specific Cysteine-Rich peptide
MtrunA17Chr4g0024251	0.639602	205.483	-8.3276	1.6243e-85	1.4317e-83	MtrunA17Chr4	24828278	24830154	603	MtNCR264	Nodule-specific Cysteine-Rich peptide
MtrunA17Chr2g0309981	1.50807	412.27	-8.0947	7.3108e-163	2.0171e-160	MtrunA17Chr2	32886952	32887994	837	MtNCR679	Nodule-specific Cysteine-Rich peptide
MtrunA17Chr1g0180351	1.19045	227.591	-7.5788	7.3197e-92	7.2353e-90	MtrunA17Chr1	31487264	31488521	1159	MtNCR536	Nodule-specific Cysteine-Rich peptide
MtrunA17Chr5g0431041	0.295437	55.7267	-7.5594	7.024e-24	1.4548e-22	MtrunA17Chr5	32033144	32036060	2719	MtNCR297	Nodule-specific Cysteine-Rich peptide
MtrunA17Chr3g0104131	0.319801	45.4827	-7.152	2.39e-19	4.0662e-18	MtrunA17Chr3	28362051	28363030	655	MtNCR-new18	Nodule-specific Cysteine-Rich peptide
MtrunA17Chr2g0288041	0.615238	84.3929	-7.0998	1.5821e-34	4.7583e-33	MtrunA17Chr2	7968810	7973197	714	MtNCR540	Nodule-specific Cysteine-Rich peptide
MtrunA17Chr4g0013951	0.910675	123.363	-7.0818	4.2991e-50	1.9827e-48	MtrunA17Chr4	11358505	11367875	8848	MtNCR118	Nodule-specific Cysteine-Rich peptide
MtrunA17Chr4g0033011	3.37598	438.914	-7.0225	1.1481e-164	3.2238e-162	MtrunA17Chr4	32976871	32978454	777	MtNCR516	Nodule-specific Cysteine-Rich peptide
MtrunA17Chr4g0033241	0.295437	36.6467	-6.9547	1.0549e-15	1.4598e-14	MtrunA17Chr4	33160264	33161415	914	MtNCR646	Nodule-specific Cysteine-Rich peptide
MtrunA17Chr1g0198371	0.297612	35.6867	-6.9058	2.9151e-15	3.9209e-14	MtrunA17Chr1	45382231	45382863	528	MtNCR012	Nodule-specific Cysteine-Rich peptide
MtrunA17Chr4g0024731	0.639602	74.9214	-6.8721	2.6079e-30	6.777e-29	MtrunA17Chr4	25571990	25574181	2093	MtNCR139	Nodule-specific Cysteine-Rich peptide
MtrunA17Chr5g0423101	1.80351	204.556	-6.8255	6.402e-23	1.2792e-21	MtrunA17Chr5	24843552	24844766	1110	MtNCR094	Nodule-specific Cysteine-Rich peptide
MtrunA17Chr3g0104111	0.319801	35.141	-6.7798	5.4891e-15	7.2782e-14	MtrunA17Chr3	28356422	28357841	605	MtNCR499	Nodule-specific Cysteine-Rich peptide
MtrunA17Chr4g0026471	0.295437	32.233	-6.7695	1.1831e-13	1.4252e-12	MtrunA17Chr4	27367553	27370196	1662	MtNCR303	Nodule-specific Cysteine-Rich peptide
MtrunA17Chr6g0474261	2.09677	220.221	-6.7146	6.5112e-85	5.7072e-83	MtrunA17Chr6	27967944	27970880	2158	MtNCR109	Nodule-specific Cysteine-Rich peptide
MtrunA17Chr4g0032721	4.85751	498.032	-6.6799	1.6452e-102	1.8511e-100	MtrunA17Chr4	32795153	32797930	1174	MtNCR213	Nodule-specific Cysteine-Rich peptide
MtrunA17Chr4g0006271	0.295437	28.8862	-6.6114	3.6952e-12	4.0181e-11	MtrunA17Chr4	4998181	4998905	625	MtNCR420	Nodule-specific Cysteine-Rich peptide
MtrunA17Chr5g0425501	1.50155	143.625	-6.5797	5.7893e-56	3.0313e-54	MtrunA17Chr5	27500003	27500768	680	MtNCR210	Nodule-specific Cysteine-Rich peptide
MtrunA17Chr7g0215231	0.910675	86.3122	-6.5665	1.5029e-34	4.5331e-33	MtrunA17Chr7	1361135	1364235	2281	MtNCR685	Nodule-specific Cysteine-Rich peptide
MtrunA17Chr4g0029651	0.295437	27.3867	-6.5345	1.6373e-07	1.1698e-06	MtrunA17Chr4	30409783	30410814	946	MtNCR426	Nodule-specific Cysteine-Rich peptide
MtrunA17Chr1g0164471	0.319801	28.5473	-6.48	4.1639e-12	4.5108e-11	MtrunA17Chr1	14271669	14272484	526	MtNCR381	Nodule-specific Cysteine-Rich peptide
MtrunA17Chr4g0031991	0.319801	27.0937	-6.4046	2.6559e-11	2.7141e-10	MtrunA17Chr4	32315294	32317811	663	MtNCR642	Nodule-specific Cysteine-Rich peptide
MtrunA17Chr4g0021791	1.18175	95.9465	-6.3432	6.4575e-31	1.7262e-29	MtrunA17Chr4	20497237	20498992	1534	MtNCR-new36	Nodule-specific Cysteine-Rich peptide
MtrunA17Chr8g0373251	1.20829	93.7413	-6.2776	1.6884e-35	5.2835e-34	MtrunA17Chr8	35435791	35437667	1779	MtNCR-new86	Nodule-specific Cysteine-Rich peptide
MtrunA17Chr4g0029741	1.21264	88.7717	-6.1939	1.7732e-34	5.3128e-33	MtrunA17Chr4	30505911	30507072	1065	MtNCR128	Nodule-specific Cysteine-Rich peptide
MtrunA17Chr4g0032661	0.319801	23.3525	-6.1903	6.1478e-10	5.6509e-09	MtrunA17Chr4	32738458	32740656	699	MtNCR201	Nodule-specific Cysteine-Rich peptide
MtrunA17Chr3g0090151	0.297612	21.4017	-6.1681	3.0684e-07	2.123e-06	MtrunA17Chr3	11517272	11518086	740	MtNCR114	Nodule-specific Cysteine-Rich peptide
MtrunA17Chr7g0224701	0.295437	20.8753	-6.1428	4.0008e-05	0.00020498	MtrunA17Chr7	10050493	10052497	1622	MtNCR452	Nodule-specific Cysteine-Rich peptide
MtrunA17Chr4g0029411	0.297612	20.1508	-6.0813	1.7832e-08	1.4263e-07	MtrunA17Chr4	30257497	30260164	2132	MtNCR429	Nodule-specific Cysteine-Rich peptide
MtrunA17Chr7g0219911	0.295437	18.1405	-5.9402	1.1066e-07	8.0941e-07	MtrunA17Chr7	5225721	5231397	644	MtNCR-new68	Nodule-specific Cysteine-Rich peptide
MtrunA17Chr7g0244091	1.23483	74.4066	-5.9131	1.8642e-28	4.5502e-27	MtrunA17Chr7	33247264	33248140	660	MtNCR270	Nodule-specific Cysteine-Rich peptide
MtrunA17Chr3g0109221	0.295437	17.6331	-5.8993	2.5548e-07	1.7844e-06	MtrunA17Chr3	32206722	32208072	1252	MtNCR594	Nodule-specific Cysteine-Rich peptide
MtrunA17Chr3g0090211	1.77262	103.425	-5.8666	5.8867e-30	1.5088e-28	MtrunA17Chr3	11538268	11541303	2876	MtNCR163	Nodule-specific Cysteine-Rich peptide
MtrunA17Chr6g0469301	2.17204	120.733	-5.7966	4.4874e-26	1.0105e-24	MtrunA17Chr6	19049344	19052631	3189	MtNCR166	Nodule-specific Cysteine-Rich peptide
MtrunA17Chr2g0317361	0.319801	17.5468	-5.7779	9.1687e-07	5.936e-06	MtrunA17Chr2	39277728	39278348	513	MtNCR569	Nodule-specific Cysteine-Rich peptide
MtrunA17Chr4g0033491	0.297612	15.5222	-5.7048	1.3066e-06	8.2899e-06	MtrunA17Chr4	33457364	33459816	1122	MtNCR647	Nodule-specific Cysteine-Rich peptide
MtrunA17Chr3g0081251	5.86129	304.49	-5.699	1.0975e-70	7.6033e-69	MtrunA17Chr3	3280940	3282052	1013	MtNCR233	Nodule-specific Cysteine-Rich peptide
MtrunA17Chr7g0226021	0.319801	13.6159	-5.412	0.0010888	0.0043036	MtrunA17Chr7	11143802	11144586	688	MtNCR467	Nodule-specific Cysteine-Rich peptide
MtrunA17Chr8g0367791	1.57464	63.8616	-5.3419	2.9659e-23	5.9979e-22	MtrunA17Chr8	31423702	31424405	602	MtNCR737	Nodule-specific Cysteine-Rich peptide
MtrunA17Chr4g0029541	3.32942	115.976	-5.1224	1.6388e-39	5.6459e-38	MtrunA17Chr4	30304819	30310037	2238	MtNCR140	Nodule-specific Cysteine-Rich peptide
MtrunA17Chr2g0314051	0.595224	20.32	-5.0933	8.1385e-06	4.6105e-05	MtrunA17Chr2	36674626	36675487	772	MtNCR-new11	Nodule-specific Cysteine-Rich peptide
MtrunA17Chr5g0433121	0.590874	19.6496	-5.0555	1.1355e-07	8.2883e-07	MtrunA17Chr5	33678379	33679566	1079	MtNCR051	Nodule-specific Cysteine-Rich peptide
MtrunA17Chr6g0474251	0.590874	17.8119	-4.9139	6.0988e-07	4.0375e-06	MtrunA17Chr6	27942222	27944438	599	MtNCR-new55	Nodule-specific Cysteine-Rich peptide
MtrunA17Chr2g0310691	4.51335	135.67	-4.9098	1.179e-44	4.7899e-43	MtrunA17Chr2	33626860	33629864	1600	MtNCR401	Nodule-specific Cysteine-Rich peptide
MtrunA17Chr3g0080261	0.295437	8.74569	-4.8877	0.0010425	0.0041395	MtrunA17Chr3	2487058	2488618	1450	MtNCR101	Nodule-specific Cysteine-Rich peptide
MtrunA17Chr4g0032741	0.319801	8.91825	-4.8015	0.00078716	0.0031992	MtrunA17Chr4	32801901	32804107	771	MtNCR203	Nodule-specific Cysteine-Rich peptide
MtrunA17Chr3g0113841	0.639602	17.5154	-4.7753	1.0103e-06	6.5078e-06	MtrunA17Chr3	35495256	35496064	706	MtNCR-new26	Nodule-specific Cysteine-Rich peptide
MtrunA17Chr2g0313081	0.295437	6.97715	-4.5617	0.0099999	0.031369	MtrunA17Chr2	35896974	35898401	1143	MtNCR555	Nodule-specific Cysteine-Rich peptide
MtrunA17Chr5g0423591	0.297612	6.96685	-4.549	0.0054313	0.018248	MtrunA17Chr5	25381064	25381774	610	MtNCR438	Nodule-specific Cysteine-Rich peptide
MtrunA17Chr3g0113861	0.595224	13.5325	-4.5069	3.0983e-05	0.00016106	MtrunA17Chr3	35501149	35502199	948	MtNCR-new27	Nodule-specific Cysteine-Rich peptide
MtrunA17Chr3g0135121	10.7005	238.124	-4.476	3.068e-33	8.8017e-32	MtrunA17Chr3	51184572	51185608	926	MtNCR-new28	Nodule-specific Cysteine-Rich peptide
MtrunA17Chr4g0029641	0.639602	12.704	-4.312	9.1727e-05	0.00044038	MtrunA17Chr4	30394546	30398245	1932	MtNCR428	Nodule-specific Cysteine-Rich peptide
MtrunA17Chr4g0027281	0.319801	6.18626	-4.2738	0.01056	0.032884	MtrunA17Chr4	28361465	28362593	1028	MtNCR129	Nodule-specific Cysteine-Rich peptide
MtrunA17Chr2g0306741	8.43103	157.779	-4.2261	2.1837e-45	9.0221e-44	MtrunA17Chr2	28814613	28815432	715	MtNCR121	Nodule-specific Cysteine-Rich peptide
MtrunA17Chr1g0167631	1.53244	28.133	-4.1984	2.8883e-09	2.489e-08	MtrunA17Chr1	16488052	16490703	2550	MtNCR054	Nodule-specific Cysteine-Rich peptide
MtrunA17Chr7g0232141	1.53026	27.6839	-4.1772	4.0566e-09	3.4499e-08	MtrunA17Chr7	21976403	21978241	1740	MtNCR022	Nodule-specific Cysteine-Rich peptide
MtrunA17Chr7g0239561	3.12492	54.6015	-4.1271	4.6787e-14	5.7742e-13	MtrunA17Chr7	29569573	29570919	873	MtNCR713	Nodule-specific Cysteine-Rich peptide
MtrunA17Chr5g0423681	0.886311	15.2976	-4.1093	0.0003668	0.0015919	MtrunA17Chr5	25451524	25453258	1652	MtNCR437	Nodule-specific Cysteine-Rich peptide
MtrunA17Chr7g0233891	1.48153	25.2307	-4.09	0.0010782	0.0042653	MtrunA17Chr7	24315569	24316266	607	MtNCR386	Nodule-specific Cysteine-Rich peptide
MtrunA17Chr7g0215971	0.593049	9.09081	-3.9382	0.0017851	0.0067447	MtrunA17Chr7	1893416	1895246	1711	MtNCR692	Nodule-specific Cysteine-Rich peptide
MtrunA17Chr1g0167531	0.595224	8.63824	-3.8592	0.0024931	0.0090943	MtrunA17Chr1	16454180	16456500	2122	MtNCR057	Nodule-specific Cysteine-Rich peptide
MtrunA17Chr6g0467171	5.18166	71.0598	-3.7775	2.5213e-19	4.2781e-18	MtrunA17Chr6	16057071	16057737	569	MtNCR671	Nodule-specific Cysteine-Rich peptide
MtrunA17Chr3g0088861	1.77697	23.7017	-3.7375	4.8743e-07	3.2677e-06	MtrunA17Chr3	10046561	10048403	1759	MtNCR103	Nodule-specific Cysteine-Rich peptide
MtrunA17Chr2g0306721	1.82787	23.3565	-3.6756	6.4367e-07	4.2452e-06	MtrunA17Chr2	28807787	28812283	4371	MtNCR799	Nodule-specific Cysteine-Rich peptide
MtrunA17Chr1g0158371	0.639602	7.21886	-3.4965	0.010115	0.031679	MtrunA17Chr1	9334003	9335198	1091	MtNCR522	Nodule-specific Cysteine-Rich peptide
MtrunA17Chr7g0216211	1.79916	20.2234	-3.4906	7.068e-06	4.0503e-05	MtrunA17Chr7	1993258	1994623	916	MtNCR047	Nodule-specific Cysteine-Rich peptide
MtrunA17Chr7g0222431	3.30288	34.9341	-3.4028	2.9631e-05	0.00015438	MtrunA17Chr7	7667398	7670702	3066	MtNCR743	Nodule-specific Cysteine-Rich peptide
MtrunA17Chr5g0431021	1.18175	12.2097	-3.369	0.00066912	0.0027598	MtrunA17Chr5	32027157	32029780	2514	MtNCR-new45	Nodule-specific Cysteine-Rich peptide
MtrunA17Chr2g0307591	0.886311	8.58344	-3.2757	0.0083391	0.026695	MtrunA17Chr2	30089311	30090185	773	MtNCR177	Nodule-specific Cysteine-Rich peptide
MtrunA17Chr1g0167601	8.72908	75.183	-3.1065	2.7255e-10	2.5651e-09	MtrunA17Chr1	16476032	16477955	1815	MtNCR053	Nodule-specific Cysteine-Rich peptide
MtrunA17Chr5g0418951	1.21264	10.2999	-3.0864	0.0078389	0.025249	MtrunA17Chr5	19332182	19333440	469	MtNCR265	Nodule-specific Cysteine-Rich peptide
MtrunA17Chr3g0081481	2.36785	19.0691	-3.0096	0.00043833	0.0018734	MtrunA17Chr3	3439080	3441361	2182	MtNCR120	Nodule-specific Cysteine-Rich peptide
MtrunA17Chr5g0425851	2.23861	11.8262	-2.4013	0.0050339	0.017028	MtrunA17Chr5	27861327	27862205	762	MtNCR024	Nodule-specific Cysteine-Rich peptide
MtrunA17Chr8g0349631	4.11086	20.1022	-2.2898	0.00036295	0.0015761	MtrunA17Chr8	11935581	11936702	1022	MtNCR-new80	Nodule-specific Cysteine-Rich peptide
Nodule-specific Glycine-rich protein (NodGRP)
MtrunA17Chr5g0438201	0.639602	466.22	-9.5096	3.1775e-188	1.4003e-185	MtrunA17Chr5	37485703	37486439	662	MtNodGRP33	Nodule-specific Glycine-rich
MtrunA17Chr5g0438561	0.595224	190.89	-8.3251	2.2268e-79	1.7664e-77	MtrunA17Chr5	37727798	37730102	1969	MtNodGRP40	Nodule-specific Glycine-rich
MtrunA17Chr3g0094011	5.3705	1480.83	-8.1071	0	0	MtrunA17Chr3	16382478	16383557	983	MtNodGRP4|MtN25	Nodule-specific Glycine-rich 4|Mtnodulin 25
MtrunA17Chr5g0438291	1.48588	272.879	-7.5208	6.8553e-108	8.2083e-106	MtrunA17Chr5	37525619	37527633	1358	MtNodGRP35	Nodule-specific Glycine-rich
MtrunA17Chr5g0412441	0.886311	153.081	-7.4323	8.9937e-19	1.484e-17	MtrunA17Chr5	13855904	13857071	1086	MtNodGRP27	Nodule-specific Glycine-rich
MtrunA17Chr5g0438131	0.910675	106.729	-6.8728	4.2983e-43	1.6673e-41	MtrunA17Chr5	37451544	37453279	1661	MtNodGRP30	Nodule-specific Glycine-rich
MtrunA17Chr2g0300901	2.44094	224.073	-6.5204	1.098e-73	7.9364e-72	MtrunA17Chr2	18646070	18647810	1658	MtNodGRP11	Nodule-specific Glycine-rich
MtrunA17Chr4g0033101	53.1493	3959.99	-6.2193	0	0	MtrunA17Chr4	33032317	33033757	1347	MtNodGRP23	Nodule-specific Glycine-rich
MtrunA17Chr2g0300911	3.08489	198.364	-6.0068	2.6924e-73	1.9416e-71	MtrunA17Chr2	18649649	18650620	893	MtNodGRP2A	Nodule-specific Glycine-rich
MtrunA17Chr5g0438361	4.22008	244.257	-5.855	1.4169e-87	1.2919e-85	MtrunA17Chr5	37542081	37544655	2377	MtNodGRP1B	Nodule-specific Glycine-rich
MtrunA17Chr5g0438271	0.319801	15.6331	-5.6113	1.5453e-06	9.6768e-06	MtrunA17Chr5	37520438	37521553	1116	MtNodGRP1A	Nodule-specific Glycine-rich
MtrunA17Chr5g0438141	2.73637	84.5156	-4.9489	5.3278e-29	1.3269e-27	MtrunA17Chr5	37458769	37460030	1173	MtNodGRP31	Nodule-specific Glycine-rich
MtrunA17Chr2g0300921	0.915025	27.9633	-4.9336	2.2952e-10	2.1707e-09	MtrunA17Chr2	18656988	18658700	720	MtNodGRP2B	Nodule-specific Glycine-rich
MtrunA17Chr2g0300931	1.87443	42.3914	-4.4993	6.211e-06	3.5838e-05	MtrunA17Chr2	18662852	18663889	931	MtNodGRP2C	Nodule-specific Glycine-rich
MtrunA17Chr5g0438171	19.4896	257.194	-3.7221	4.7663e-27	1.1071e-25	MtrunA17Chr5	37470122	37471393	1170	MtNodGRP32	Nodule-specific Glycine-rich
MtrunA17Chr2g0311901	89.7939	927.302	-3.3684	5.263e-173	1.7216e-170	MtrunA17Chr2	34839500	34842537	2093	MtNodGRP3C	Nodule-specific Glycine-rich
MtrunA17Chr2g0311911	12.4601	53.2684	-2.096	1.069e-07	7.8261e-07	MtrunA17Chr2	34846240	34847381	1073	MtNodGRP3B	Nodule-specific Glycine-rich
Others
MtrunA17Chr2g0332751	0.297612	161.468	-9.0836	1.2715e-58	7.1282e-57	MtrunA17Chr2	50754414	50756269	1564	MtNPD5	Nodule-specific PLAT-domain 5
MtrunA17Chr2g0332731	0.615238	121.167	-7.6216	5.489e-49	2.4596e-47	MtrunA17Chr2	50748768	50750376	1116	MtNPD4	Nodule-specific PLAT-domain 4
MtrunA17Chr2g0332661	11.4985	477.155	-5.3749	3.4117e-113	4.5295e-111	MtrunA17Chr2	50727218	50728755	1264	MtNPD1	Nodule-specific PLAT-domain 1
MtrunA17Chr2g0332671	0.892836	16.1919	-4.1807	8.3994e-05	0.00040636	MtrunA17Chr2	50730278	50731880	1075	MtNPD2	Nodule-specific PLAT-domain 2
MtrunA17Chr8g0337741	2.14333	164.883	-6.2654	5.2485e-24	1.0935e-22	MtrunA17Chr8	2507380	2508510	979	MtDefNS2|MtPDF44	symbiotic defensin 2|Plant Defensin 44
MtrunA17Chr3g0131101	1.25484	75.6576	-5.9139	9.5692e-29	2.3555e-27	MtrunA17Chr3	48097684	48099856	917	MtPDF36	Plant Defensin
MtrunA17Chr8g0339531	1.50155	42.1593	-4.8113	8.9227e-15	1.1648e-13	MtrunA17Chr8	3660528	3662209	1587	MtDefNS5|MtPDF9	symbiotic defensin 5|Plant Defensin 9
MtrunA17Chr8g0345161	1.1861	16.1542	-3.7676	2.6926e-05	0.00014122	MtrunA17Chr8	8223379	8226063	1662	MtDefNS6|MtPDF27	symbiotic defensin6|Plant Defensin 27
MtrunA17Chr4g0064831	5.80125	51.6273	-3.1537	4.7917e-12	5.1591e-11	MtrunA17Chr4	56102770	56103880	1006	MtN15|MtPDF2	Mtnodulin 15|Plant Defensin 2
MtrunA17Chr8g0339711	6.68104	56.6312	-3.0835	4.5478e-13	5.2626e-12	MtrunA17Chr8	3730700	3733840	791	MtENODL29|MtDefMd1	ENOD-like 29|mycorrhiza-dependent defensin 1
MtrunA17Chr8g0386521	6.7563	265.371	-5.2956	3.1788e-89	3.0108e-87	MtrunA17Chr8	44899926	44904201	2582	MtSYMREM1|MtREM2.2	symbiotic remorin 1|remorin 2.2
MtrunA17Chr3g0119041	4.87752	133.436	-4.7738	4.3094e-43	1.6696e-41	MtrunA17Chr3	39529267	39533399	3256	MtSymCRK	symbiotic cys-rich receptor-like kinase
MtrunA17Chr4g0073901	5.20168	1061.28	-7.6726	1.2575e-257	1.4778e-254	MtrunA17Chr4	62672523	62674369	1752	MtENOD16|MtENODL27	early nodulin 16|ENOD-like 27|Plantacyanin/Chemocyanin 70|Plantacyanin/Chemocyanin 72
MtrunA17Chr2g0292611	2.65893	404.598	-7.2495	3.8406e-119	5.6679e-117	MtrunA17Chr2	11549565	11553429	1901	-	Putative stress up-regulated Nod 19
MtrunA17Chr7g0273961	2.4144	329.746	-7.0935	1.5656e-127	2.7146e-125	MtrunA17Chr7	54463169	54465151	1660	MtN26	Mtnodulin 26
MtrunA17Chr4g0073921	33.205	1581.04	-5.5733	2.9651e-229	2.6881e-226	MtrunA17Chr4	62678986	62681985	2835	MtENOD20|MtENODL28|MtPCY72	early nodulin 20|ENOD-like 28
MtrunA17Chr6g0450781	47.4973	532.533	-3.487	2.6539e-109	3.2512e-107	MtrunA17Chr6	1497868	1500799	1987	MtN24	Mtnodulin 24
MtrunA17Chr7g0273981	7.469	67.4769	-3.1754	6.3932e-16	8.9522e-15	MtrunA17Chr7	54465476	54469521	3197	MtN26-4	Nodulin26
MtrunA17Chr3g0081511	28.2079	226.296	-3.004	6.754e-44	2.6821e-42	MtrunA17Chr3	3467639	3476123	2615	MtN21	Mtnodulin 21
MtrunA17Chr3g0100391	86.9387	546.893	-2.6532	3.2502e-82	2.7068e-80	MtrunA17Chr3	25023037	25030975	1330	MtNOD25|MtN22	nodulin 25|Mtnodulin-22 (CAA75576)
MtrunA17Chr2g0292621	34.0269	201.242	-2.5642	2.4979e-32	6.9915e-31	MtrunA17Chr2	11555223	11560595	3301	MtN19	Mtnodulin 19
MtrunA17Chr3g0111421	9.24379	49.7793	-2.429	7.0903e-09	5.9064e-08	MtrunA17Chr3	33729154	33731233	1434	MtN7	Mtnodulin 7
MtrunA17Chr5g0448621	88.4359	577.167	-2.7063	1.2254e-88	1.1435e-86	MtrunA17Chr5	44599883	44603845	3425	MtNIN	NODULE INCEPTION
MtrunA17Chr4g0044681	17.1314	259.204	-3.9194	1.7175e-66	1.1213e-64	MtrunA17Chr4	41512224	41516421	3119	MtDNF2	does not fix nitrogen 2 (phosphatidylinositol phospholipase C-like)
MtrunA17Chr4g0008841	2.44529	47.0644	-4.2666	6.5497e-15	8.6233e-14	MtrunA17Chr4	6786977	6788124	1148	MtCOPT1	copper transporter
MtrunA17Chr1g0186761	48.0034	195.144	-2.0233	3.694e-23	7.4466e-22	MtrunA17Chr1	36996788	36999084	2297	MtN8|MtLP14	Mtnodulin 8|LEED..PEED family
MtrunA17Chr7g0236441	5.00152	910.897	-7.5088	1.0937e-286	1.5774e-283	MtrunA17Chr7	26594536	26595605	1070	MtLP13	LEED..PEED family
MtrunA17Chr1g0186781	0.892836	85.1859	-6.5761	3.5173e-34	1.044e-32	MtrunA17Chr1	37010184	37012042	1197	MtLP15	LEED..PEED family
MtrunA17Chr7g0236361	2.12331	53.3707	-4.6517	3.8151e-15	5.0991e-14	MtrunA17Chr7	26549836	26550780	945	MtLP9	LEED..PEED family
