# Supplementary material for: Uclacyanin MtUC1 Is Involved in the Regulation of Nodule Senescence in Medicago truncatula
Source: Mol Plant Pathol. 2025 Nov 12;26(11):e70171. doi: 10.1111/mpp.70171 (PMC12612560; doi:10.1111/mpp.70171)
Supplement: Supplementary file 8 — Table S3: Significantly upregulated genes in the inoculated roots of uc1 mutant (7 days post‐inoculation). [file MPP-26-e70171-s005.xlsx]

## Sheet: Sheet1
Table S3 Significantly up-regulated genes in the inoculated roots of uc1 mutant (7 dpi)
Gene ID (Mt V5)	Readcount_uc1	Readcoun_R108	Log2Fold Change	pval	padj	chromosome	start	end	length	GN	PRODUCT
MtrunA17Chr3g0123451	9.43916	0.701142	3.7509	0.004719	0.016097	MtrunA17Chr3	42613127	42618094	1907	-	Putative cellulase
MtrunA17Chr3g0079381	356.505	32.8753	3.4388	1.7364e-52	8.4505e-51	MtrunA17Chr3	1714797	1715718	922	-	Putative pectinesterase
MtrunA17Chr4g0056601	19.5741	2.31773	3.0782	3.8396e-05	0.00019714	MtrunA17Chr4	50039811	50044252	2027	-	Putative pectinesterase
MtrunA17Chr4g0069861	33.8772	5.30852	2.6739	1.7958e-06	1.1153e-05	MtrunA17Chr4	59653212	59655675	1734	-	Putative pectinesterase
MtrunA17Chr4g0068701	287.12	60.5147	2.2463	2.1675e-36	6.9893e-35	MtrunA17Chr4	58755045	58755817	773	-	Putative pectinesterase inhibitor domain, Cell wall/vacuolar inhibitor of fructosidase
MtrunA17Chr7g0271981	68.7257	7.99937	3.1029	1.8454e-14	2.3497e-13	MtrunA17Chr7	53259164	53260296	1133	-	Putative wall-associated receptor kinase, galacturonan-binding domain-containing protein
MtrunA17Chr3g0099151	29.1868	1.95827	3.8977	2.9329e-08	2.2837e-07	MtrunA17Chr3	23981600	23985873	1269	-	Putative triacylglycerol lipase
MtrunA17Chr2g0284931	86.1125	7.66456	3.4899	1.279e-20	2.2992e-19	MtrunA17Chr2	5609361	5610476	669	-	Putative triacylglycerol lipase
MtrunA17Chr7g0265111	3644.74	906.813	2.0069	2.2619e-162	6.187e-160	MtrunA17Chr7	48490181	48492060	1880	-	Putative UDP-glucuronosyl/UDP-glucosyltransferase
MtrunA17Chr4g0066221	40.3673	9.17026	2.1382	3.9584e-06	2.3538e-05	MtrunA17Chr4	57087355	57089403	2049	-	Putative UDP-glucuronosyl/UDP-glucosyltransferase, UDP-glycosyltransferase family
MtrunA17Chr2g0294591	71.9881	17.8467	2.0121	6.0747e-05	0.00030079	MtrunA17Chr2	13223977	13225734	1436	MtBG16	beta-1,3-Glucanase 16
