# Supplementary material for: Uclacyanin MtUC1 Is Involved in the Regulation of Nodule Senescence in Medicago truncatula
Source: Mol Plant Pathol. 2025 Nov 12;26(11):e70171. doi: 10.1111/mpp.70171 (PMC12612560; doi:10.1111/mpp.70171)
Supplement: Supplementary file 9 — Table S4: Significantly differentially expressed genes in the nodules of uc1 mutant (28 days post‐inoculation). [file MPP-26-e70171-s009.xlsx]

## Sheet: Sheet1
Table S4 Significantly differentially expressed genes in the nodules of uc1 mutant (28 dpi)
Gene ID (Mt V5)	Readcount_uc1	Readcoun_R108	Log2Fold Change	pval	padj	chromosome	start	end	length	GN	PRODUCT
Genes related to defence and senescence
MtrunA17Chr4g0024411	933.789	21.411	5.4467	8.91470000000157e-312	0	MtrunA17Chr4	25101963	25103311	1262	MtCP3	cystein protease 3
MtrunA17Chr5g0405751	11082.7	994.617	3.478	0	0	MtrunA17Chr5	8918376	8919765	1295	MtCP4|MtCP2	cystein protease 4|cystein protease 2
MtrunA17Chr4g0041061	16.1755	1.60111	3.3367	7.0993e-05	0.00044979	MtrunA17Chr4	38836992	38838372	1280	MtCP2	cystein protease 2
MtrunA17Chr4g0041521	2959.96	412.635	2.8426	5.3207e-226	2.0437e-223	MtrunA17Chr4	39150139	39151618	1257	MtCP9	cystein protease 9
MtrunA17Chr2g0288501	9.14369	0.95632	3.2572	0.0044515	0.018948	MtrunA17Chr2	8284298	8284768	471	-	Putative senescence regulator S40
MtrunA17Chr5g0418461	512.143	7.13748	6.165	8.077e-191	2.5245e-188	MtrunA17Chr5	19060360	19061450	1091	-	Putative chitinase
MtrunA17Chr7g0274861	800.822	12.348	6.0191	6.1496e-287	3.4396e-284	MtrunA17Chr7	55006374	55008015	1571	-	Putative chitinase
MtrunA17Chr6g0481561	2573.92	57.9447	5.4731	0	0	MtrunA17Chr6	36431713	36432883	1171	MtCHITINASE	Chitinase (early senescence marker gene in A17 nodules)
MtrunA17Chr8g0370821	150.515	21.6548	2.7971	1.2737e-12	1.8826e-11	MtrunA17Chr8	33895150	33898274	1236	-	Putative chitinase
MtrunA17Chr2g0327601	31.7041	7.35331	2.1082	3.2179e-05	0.00021657	MtrunA17Chr2	47098764	47099678	915	-	Putative chitinase
Nodule-specific Cysteine-Rich (NCR) peptide
MtrunA17Chr5g0433121	3.844	57.2848	-3.8975	7.9083e-17	1.5216e-15	MtrunA17Chr5	33678379	33679566	1079	MtNCR051	Nodule-specific Cysteine-Rich peptide
MtrunA17Chr8g0353641	2.41144	27.0311	-3.4867	0.0038973	0.01686	MtrunA17Chr8	15414226	15415486	1146	MtNCR730	Nodule-specific Cysteine-Rich peptide
MtrunA17Chr7g0225471	0.652583	7.14119	-3.4519	0.012374	0.046162	MtrunA17Chr7	10545561	10546225	665	MtNCR700	Nodule-specific Cysteine-Rich peptide
MtrunA17Chr1g0148601	3.07223	32.1057	-3.3855	1.0542e-08	1.1115e-07	MtrunA17Chr1	1990726	1999143	737	MtNCR519	Nodule-specific Cysteine-Rich peptide
MtrunA17Chr3g0095571	3.44472	26.2872	-2.9319	1.9438e-06	1.5625e-05	MtrunA17Chr3	18974340	18975122	674	MtNCR031	Nodule-specific Cysteine-Rich peptide
MtrunA17Chr4g0029661	7.86832	59.5051	-2.9189	1.2365e-06	1.0205e-05	MtrunA17Chr4	30423067	30423616	449	MtNCR640	Nodule-specific Cysteine-Rich peptide
MtrunA17Chr7g0239611	11.6147	76.3394	-2.7165	4.5958e-15	7.9072e-14	MtrunA17Chr7	29586975	29587769	577	MtNCR714	Nodule-specific Cysteine-Rich peptide
MtrunA17Chr3g0104131	26.377	164.991	-2.645	1.6968e-29	5.5941e-28	MtrunA17Chr3	28362051	28363030	655	MtNCR-new18	Nodule-specific Cysteine-Rich peptide
MtrunA17Chr2g0302921	2.30045	14.329	-2.6389	0.002153	0.0099693	MtrunA17Chr2	20534829	20535994	1048	MtNCR252	Nodule-specific Cysteine-Rich peptide
MtrunA17Chr2g0302841	3.33373	19.6671	-2.5606	0.00019954	0.0011619	MtrunA17Chr2	20506300	20506947	548	MtNCR-new5	Nodule-specific Cysteine-Rich peptide
MtrunA17Chr5g0429331	2.33025	13.6313	-2.5484	0.0024629	0.011259	MtrunA17Chr5	30767677	30768191	416	MtNCR660	Nodule-specific Cysteine-Rich peptide
MtrunA17Chr6g0476571	53.0959	289.844	-2.4486	2.2559e-45	1.122e-43	MtrunA17Chr6	31381919	31383940	1925	MtNCR070	Nodule-specific Cysteine-Rich peptide
MtrunA17Chr2g0313051	17.5998	86.6727	-2.3	4.4032e-10	5.3073e-09	MtrunA17Chr2	35862676	35865948	1433	MtNCR554	Nodule-specific Cysteine-Rich peptide
MtrunA17Chr2g0296961	6.91623	31.3406	-2.18	0.00049603	0.0026632	MtrunA17Chr2	15206774	15208138	1186	MtNCR764	Nodule-specific Cysteine-Rich peptide
MtrunA17Chr4g0032911	120.437	533.148	-2.1463	1.8478e-23	4.8207e-22	MtrunA17Chr4	32895350	32897470	899	MtNCR294	Nodule-specific Cysteine-Rich peptide
MtrunA17Chr2g0304731	572.805	2518.7	-2.1366	6.7975e-72	5.6435e-70	MtrunA17Chr2	23274921	23275997	974	MtNCR575	Nodule-specific Cysteine-Rich peptide
MtrunA17Chr5g0415681	23.2258	100.455	-2.1128	4.8601e-14	7.9623e-13	MtrunA17Chr5	16431219	16432029	715	MtNCR649	Nodule-specific Cysteine-Rich peptide
MtrunA17Chr6g0475541	7.34768	31.7098	-2.1096	0.00017216	0.0010142	MtrunA17Chr6	29949073	29951332	2132	MtNCR005	Nodule-specific Cysteine-Rich peptide
MtrunA17Chr7g0244091	410.281	1727.78	-2.0742	3.3794e-177	9.2878e-175	MtrunA17Chr7	33247264	33248140	660	MtNCR270	Nodule-specific Cysteine-Rich peptide
