# Supplementary material for: Uclacyanin MtUC1 Is Involved in the Regulation of Nodule Senescence in Medicago truncatula
Source: Mol Plant Pathol. 2025 Nov 12;26(11):e70171. doi: 10.1111/mpp.70171 (PMC12612560; doi:10.1111/mpp.70171)
Supplement: Supplementary file 10 — Table S5: Proteins screened by yeast two‐hybrid assay that may interact with MtUC1. [file MPP-26-e70171-s011.xlsx]

## Sheet: Sheet1
Table S5 Proteins screened by Y2H that may interact with MtUC1
NCBI Gene symbol	Gene ID (Mt V4)	Proteins
LOC25489576	Medtr3g078613	two-component response regulator ARR3-like protein
LOC25499731	Medtr7g117385	acid phosphatase/vanadium-dependent haloperoxidase
LOC11408220	Medtr1g086480	ADP-ribosylation factor-like protein A1D
LOC25499169	Medtr7g095640	inhibitor of apoptosis-promoting Bax1 protein
LOC25488121	Medtr2g436620	translationally-controlled tumor-like protein
LOC25492612	Medtr4g066070	Nodule-specific Glycine Rich Peptide
LOC11429131	Medtr5g011040	hydroxymethylglutaryl-CoA synthase
LOC25489609	Medtr3g080830	protein CANDIDATE G-PROTEIN COUPLED RECEPTOR 7
LOC25499173	Medtr7g095710	calcium-transporting ATPase 12, plasma membrane-type
LOC112418981		protein ALP1-like, mRNA
LOC25486091	Medtr2g022320	basic 7S globulin 2
LOC11446693	Medtr6g059730	Kunitz type trypsin inhibitor / Alpha-fucosidase proteinase inhibitor 20
LOC11406494	Medtr1g084990	enolase-phosphatase E1
LOC25489758	Medtr3g089055	GRAS family transcription factor
LOC11421057	Medtr5g098250	emp24/gp25L/p24 family protein
LOC25492720	Medtr4g069170	Lipid transfer protein
LOC25499472		NDR1/HIN1-like protein 1
LOC25499471	Medtr7g106050	late embryogenesis abundant hydroxyproline-rich glycoprotein
LOC11418775	Medtr4g055520	glucomannan 4-beta-mannosyltransferase 2
LOC25494270	Medtr4g129760	glycine-rich cell wall structural protein 2
LOC11423905	Medtr2g064470	NAC transcription factor-like protein
LOC11433781	Medtr3g086150	golgin subfamily B member 1
LOC25487782	Medtr2g091225	general regulatory factor 2
LOC25489713	Medtr3g088655	EF hand calcium-binding family protein
LOC11444753	Medtr3g092130	ubiquitin-60S ribosomal L40 fusion protein
LOC11408646	Medtr5g019480	ubiquitin-conjugating enzyme
LOC11408165	Medtr8g076150	vacuolar H+-pumping ATPase 16 kDa proteolipid subunit 4
LOC25500650	Medtr8g027285	ORMDL family protein
LOC11416699	Medtr7g070240	nucleolar complex-associated protein
LOC11410980	Medtr5g026750	60S ribosomal L13-like protein
LOC11423873	Medtr4g124960	jasmonate zim-domain protein
LOC25486813	Medtr2g056190	carboxy-terminal TIM barrel domain enolase
LOC11429564	Medtr1g072170	ribosome recycling factor
LOC25485481	Medtr1g109630	reticulon-like protein B2
LOC25480680	Medtr0227s0020	60S acidic ribosomal protein P2-2
LOC25500320	Medtr8g012900	vacuolar iron transporter-like protein
LOC11426680	Medtr5g077130	adenine nucleotide alpha hydrolase superfamily protein
LOC25484635	Medtr1g080810	Chitinase/Hevein/PR-4/Wheatwin2
LOC25492785	Medtr4g073690	nodulin-like/MFS transporter
LOC11430877	Medtr8g070770	Defensin MtDef4.2
LOC11432050	Medtr7g111260	peptide/nitrate transporter
LOC25499758	Medtr7g117580	ion channel CASTOR
LOC25487969	Medtr2g104910	Golgi SNAP receptor complex protein 1-1
LOC25491640	Medtr4g025850	Golgi SNAP receptor complex protein 1-2
LOC25500997	Medtr8g033360	polygalacturonate 4-alpha-galacturonosyltransferase
LOC11444046	Medtr4g049540	B-cell receptor-associated-like protein
LOC11419890	Medtr8g012290	transcription factor bHLH62
LOC11420490	Medtr4g007060	WRKY transcription factor 40
LOC11416313	Medtr3g010180	lorelei-like-GPI-anchored protein
LOC11435509	Medtr5g066070	leghemoglobin Lb120-1
LOC11429584	Medtr7g112770	60S ribosomal protein L22-3
LOC11437567	Medtr3g085510	microsomal signal peptidase 12 kDa protein
LOC25489896	Medtr3g097560	manganese-transporting ATPase PDR2
LOC11406190	Medtr2g069030	galactose oxidase/kelch repeat protein
LOC25487591	Medtr2g089970	wound-responsive family protein
LOC11412955	Medtr4g065510	nodule-specific cysteine-rich peptide 206
LOC11435286	Medtr7g109420	DUF4228 domain protein
LOC25490222	Medtr3g112230	ubiquitin-protein ligase
LOC11429991	Medtr5g063580	nodule-specific cysteine-rich peptide
LOC25487350	Medtr2g079380	thioredoxin S3
LOC25488905	Medtr3g045790	DUF4228 domain protein
Note: Bolded words represent the final candidate interaction proteins.
