# Supplementary material for: Uclacyanin MtUC1 Is Involved in the Regulation of Nodule Senescence in Medicago truncatula
Source: Mol Plant Pathol. 2025 Nov 12;26(11):e70171. doi: 10.1111/mpp.70171 (PMC12612560; doi:10.1111/mpp.70171)
Supplement: Supplementary file 11 — Table S6: Primers used in this study. [file MPP-26-e70171-s003.xlsx]

## Sheet: Sheet1
Table S6 Primers used in this study
uc1-F	GCTCAAACTAGTTGAGTACC
uc1-R	GATTGATCTCTCCATCACTC	Identification of uc1 mutants
Tnt1-F	GTTGGATTGGTAGCCAACTTTGT
MtUC1 pro-F	tggctgcaggtcgacggatccCTCCAGCATTAGCTTCACTTGTACTAG
MtUC1 pro-R	ggtggactcctcttagaattcTTCTTTGAAAAAGTAAGAAAGAAGATGTG	Tissue localization of MtUC1
MtUC1 RNAi-1F	GGGGACAAGTTTGTACAAAAAAGCAGGCTTCATGGTGATCACAAATTTC	RNA interference of MtUC1
MtUC1 RNAi-1R	GGGGACCACTTTGTACAAGAAAGCTGGGTCACACATTATGTTGCCCCT
MtUC1 RNAi-2F	GGGGACAAGTTTGTACAAAAAAGCAGGCTTCAGATCATGTGAAACAAGT
MtUC1 RNAi-2R	GGGGACCACTTTGTACAAGAAAGCTGGGTCGTGATGGAGTTGGTTGAA
MtUC1 OX-F	ctcgagggggggcccggtaccATGGTGATCACAAATTTCTTCAACA	Overexpression of MtUC1
MtUC1 OX-R	gatctgcagcccgggggatccTCAAAAATACAAATTGAGCAATAATAATC
SP-EGFP-MtUC1F	ggtcgacatttaaatactagtATGGTGATCACAAATTTCTTCAACA
SP-EGFP-MtUC1R	cgatcggggaaattcgagctcTCAAAAATACAAATTGAGCAATAATAATC
MtUC1 N-F	tatcgaattcctgcagggccattacggccATGGTGATCACAAATTTCTTC	Yeast two-hybrid of MtUC1
MtUC1 N-R	agctacttaccatggggccgaggcggccccTCAAAAATACAAATTGAGCA
MtUC1 C-F	attaacaaggccattacggccaaaaATGGTGATCACAAATTTC
MtUC1 C/SUC-R	aactgattggccgaggcggccccAAAATACAAATTGAGCAA
MtUC1 STE-F	attaacaaggccattacggccAGTGTTTATGCTGTTGGT
MtUC1 STE-F	gtaatggccattacggccGTGATCACAAATTTCTTC
MtUC1 STE-R	cagatggccgaggcggccAAAATACAAATTGAGCA
Medtr5g063580 pPR3-NF	agagtggccattacggcccgggaaATGGCTAAAACTTTAAAT
Medtr5g063580 pPR3-NR	gagaggccgaggcggccgacaTCATACCATAAATTGAATGAC
Medtr7g095640 pPR3-NF	agagtggccattacggcccgggaaATGTCTTCGAAAAGAGATGT
Medtr7g095640 pPR3-NR	gagaggccgaggcggccgacaTCAATTAGCAGCTCTA
Medtr3g088655 pPR3-NF	agagtggccattacggcccgggaaATGTCTATTCTATCTAGCACTG
Medtr3g088655 pPR3-NR	gagaggccgaggcggccgacaTCATACACTTGTAATCAACA
Medtr8g070770 pPR3-NF	agagtggccattacggcccgggaaATGGCTCGTTCAGTTCCT
Medtr8g070770 pPR3-NR	gagaggccgaggcggccgacaTTAACAATGTGTAGTGCA
Medtr2g104910 pPR3-NF	agagtggccattacggcccgggaaATGGAGGTTCAAAGTTG
Medtr2g104910 pPR3-NR	gagaggccgaggcggccgacaTTACTTGGTTAGCCAGTAGATG
Medtr2g089970 pPR3-NF	agagtggccattacggcccgggaaATGAGTTCATCAATCAA
Medtr2g089970 pPR3-NR	gagaggccgaggcggccgacaCTAATTGTTGGGACC
MtUC1 NE-F	actgtcgacctcgagggtaccATGGTGATCACAAATTTCTTCAACA	BiFC validation of MtUC1 with MtBI-1
MtUC1 NE-R	cgatcggggaaattcgagctcTCAAAAATACAAATTGAGCAATAATAATC
MtBI-1 CE-F	caggcctggcgcgccactagtATGTCTTCGAAAAGAGATGTGGAGA
MtBI-1 CE-R	gacagtactatcgatggatccATTAGCAGCTCTAAAAACAGTAAGTAGAGA
MtBI-1 EGFP-F	caaatcgactctagaaagcttATGTCTTCGAAAAGAGATGTGGAGA	Subcellular localization of MtBI in tobacco
MtBI-1 EGFP-R	catggtaccggatccactagtATTAGCAGCTCTAAAAACAGTAAGTAGAGA
MtBI-1 mCheery-F	aagtccggagctagctctagaATGTCTTCGAAAAGAGATGTGGAGA
MtBI-1 mCheery-R	gcccttgctcaccatggatccATTAGCAGCTCTAAAAACAGTAAGTAGAGA
MtActin-qF	CAGCCCACTGGATGTCTGTA	qRT-PCR
MtActin-qR	GTAGCAGCGCAAATTGAAGA
MtEF-qF	CTTTGCTTGGTGCTGTTTAGATGG
MtEF-qR	ATTCCAAAGGCGGCTGCATA
MtUC1-qF	CTTTAGCCGTGGAGATGTTCT
MtUC1-qR	GACTTCAATCCCAAACCTCAT
MtLb1-qF	AACTCCGAGCAACTGGAGAA
MtLb1-qR	TGCCAATCCATCATAAGCAA
MtLb2-qF	AGCACCTGCAGCAAAGGG
MtLb2-qR	CGTGAGCTTGGAGTTGGGG
MtLb3-qF	GTGGGTGCTATCCACATTCA
MtLb3-qR	AGTTCTTCGCTCCAGTTGTC
MtLb4-qF	GAGAAGTCGTGCTGGAAGATAA
MtLb4-qR	TGAGCAATGCTTCTTTCACAAC
MtLb5-qF	ACCGAGAAACAAGAGGCTTTAG
MtLb5-qR	CCTTTGTTGCAGGTGCTTTC
MtLb6-qF	CAAAGCACCTGCAGCAAAG
MtLb6-qR	GGGCTTGGAGTTTAGGACTATC
MtLb7-qF	TGTTCAACTCCGAGCAACAG
MtLb7-qR	TCCCAAATTTAACCCATTGC
MtLb8-qF	GAGAAAGCACCTGCAGCAAA
MtLb8-qR	TGTGCAGCTGAATCGCGTA
MtLb9-qF	TTTGGACTGGTGCGTGATT
MtLb9-qR	GAGGATCAACAACTCCCTTCTG
MtLb10-qF	TTGGGAGATTCCACATTGGG
MtLb10-qR	ACTCAACTCCTCACTCCATTTATC
MtLb11-qF	GTAGATGTGGCGGATGATGTTA
MtLb11-qR	ATTCCTCACTCCATTTGTCCTC
MtLb12-qF	ACTTCAAGCTCACGCTGAAA
MtLb12-qR	GGATCAACAACTCCCTTCTGAATA
MtCP1-qF	TGGTGTAGCTGTTGTAGGTTATG
MtCP1-qR	TGCATCCTAATGTACCCTTCTTC
MtCP2-qF	CATCTTACCCTACTGCTTAAATGC
MtCP2-qR	AACTAGAAACCATGATGAATGTAGC
MtCP3-qF	AGTGGATGCCGCTGAAGG
MtCP3-qR	TCAATCACAGTTTTGCTCAAATTAC
MtCP4-qF	TGGAAGCATCTTACCCTACTG
MtCP4-qR	ATATACATAAATCGCAAATCACATTC
MtBI-1-qF	TCCTCGTTTCTTCGTTAG
MtBI-1-qR	AGGGTGCTTGTTGTGATA
MtNCR211-qF	GCGTTAATGCACATCATTTGTGG
MtNCR211-qR	TTATTCTCGGACACAAACACCTTG
MtNCR169-qF	GGAAATGCGTTGAAAATGTTTGTG
MtNCR169-qR	AACATTTCTCCACTTTATTCTCGGG
MtNCR247-qF	TCCATACCAACAGTGTCGCC
MtNCR247-qR	ACTCCTTCAGCCAAAAAGGCT
MtNCR343-qF	TCTTGTTACAAAAGAGGTTGATGGT
MtNCR343-qR	TGTATGGCTTTGGGTATCTCTC
Sm16SrRNA-qF	GCAGAACCTTACCAGCCCTT
Sm16SrRNA-qR	TATCACCGGCAGTCCCCTTA
SmuppS-qF	ATCCGTTACCTGACGCTGTT
SmuppS-qR	CTCGTCTCTGGCACCGTAAT
SmnifD-qF	TGCTATCGCACTATCCAGACA
SmnifD-qR	TCCTTTATCGGACCCCAA
SmnifH-qF	CGGCGTTATCACCTCGATCA
SmnifH-qR	CGATGTTGTTGGCGGCATAG
SmnifK-qF	CACTGCCTCGCAACCAA
SmnifK-qR	GCCCATCAGGGGAAAAC
MtrunA17Chr7g0265111-qF	ACCGTGCAACACCTCAACA	Validation of transcriptomic results of uc1 mutant inoculated roots
MtrunA17Chr7g0265111-qR	TGCACCTCTCAACACCCA
MtrunA17Chr4g0066221-qF	TGTGGAGGCTGTTAGCGC
MtrunA17Chr4g0066221-qR	TGTTGCACCGACCTCCAC
MtBG16-qF	CCCAGTTGGTGGCTCTTCT
MtBG16-qR	ACGGCGGGTACGAAGTTC
MtrunA17Chr4g0068701-qF	CCACAAGCAGCTGATGCTATAA
MtrunA17Chr4g0068701-qR	GAGTGAACTTGAGCCTGGAAAT
MtPDF27-qF	TCCTTTGACGGAGGGAGTAT
MtPDF27-qR	GTCAACAGTTGGTCCAGTTCTA
MtPDF2-qF	ACATGGTTCGAAGAAGGACAA
MtPDF2-qR	TAGCAATAGATGGCGCAGAC
MtPDF44-qF	TGCGTTGTGCTTCTTCCT
MtPDF44-qR	GTAGGACTCTTTACCTCACAACC
MtPDF9-qF	GTGTAACGAAGGCTGCATCA
MtPDF9-qR	GCTCACATTCGTAGAAGCAGTAG
MtN7-qF	GATCCTCTCATGTGGCGCA
MtN7-qR	CCGCAACTTCGTTTAAGGGC
MtENOD20-qF	CACTGGCACCGTCACCTT
MtENOD20-qR	ATCCATGGCCAGCACCAC
MtN21-qF	TCGAGCTTTCATGCGCCA
MtN21-qR	GCACAAAACGAAGCGCCT
MtNOD19-qF	ACCAGGGGTGTGGAAGAT
MtNOD19qR	GGACAACATTGCAATCCCCC
MtENOD16-qF	AGCTGGCTGTCGTTGTCC
MtENOD16-qR	GGTGACGGTGAAGGCGAA
MtN24-qF	GCTTCATCCTCAGCCGCA
MtN24-qR	GCAAAAGCCCCAAATGCCA
MtNOD25-qF	ATGCGTGCTGATCCCTCT
MtNOD25-qR	GGCCCAGGTGGACATTCA
MtN26-qF	GGCTGTGGATTGTGGAAAAGG
MtN26-qR	TGGACCCGCTTTGATTTGC
MtN26-4-qF	TGTGGGGAAGGTACCTGCA
MtN26-4-qR	ACAGGGCAAACCAGACATGT
MtENODL29-qF	CATGGTCAGGACCTTGTTTAGAG
MtENODL29-qR	TGCGATTGACGAGCCTTTAG
MtCOPT1-qF	TGCTGCTGTTGCTGGTCA
MtCOPT1-qR	ATGGTCATGGCGGACTCG
MtDNF2-qF	ATGGCTTACAACTCACAACTCT
MtDNF2-qR	GTAATGGAGTCTTCCTGGTTCAT
MtSymCRK-qF	GCGAGGAAGAATCTCATGTACC
MtSymCRK-qR	CCACCTTCTCCGATCTTGTTATC
MtSYMREM1-qF	AGGACTCAGTTGACCGAGGT
MtSYMREM1-qR	TGTTTGGCCTATTAGGGGGT
MtNIN-qF	TCGGCCAAGTACTGCAGC
MtNIN-qR	CGCTTGTCCCCGGACTTT
MtLP13-qF	CTGTCGTGGGTGCTGGAG
MtLP13-qR	GCACGTGGCTGCTCAAAC
MtNCR420-qF	CACAAGGTGCGTGCGAAA
MtNCR420-qR	ACACACAACGACAGAGAGGA
MtNodGRP3C-qF	GTGAACAAGGTTCAGGAGGAA
MtNodGRP3C-qR	GGTTCCTCATTCCCTCCATTT
MtNodGRP40-qF	AAAGCGGGCAACAATGAAA
MtNodGRP40-qR	CATGTACGTTTGACATGCATCC
MtNodGRP3B-qF	TTTGCAGTTGGTGTAACGAAAG
MtNodGRP3B-qR	TGTGACCTCCACCATTATTCTC
MtNodGRP11-qF	GTGAACAAGGTTCAGGAGGAA
MtNodGRP11-qR	GGTTCCTCATTCCCTCCATTT
MtNodGRP30-qF	AACAAAGTATTTCATCTACGTGGTCTC
MtNodGRP30-qR	TTTGATGGCTTGATTGCCACA
MtNodGRP27-qF	TGTCACGACAACCGAGCC
MtNodGRP27-qR	CCACCTGGCCAGATTGCA
MtNodGRP31-qF	ACCTGGAGGAGGAGGAGG
MtNodGRP31-qR	CCTCCAGGTCCTTCGGGA
MtNodGRP1B-qF	TGGGGTAGAGGGTGGTGG
MtNodGRP1B-qR	TCCACCGCCACCTTTTCC
MtNodGRP35-qF	AAGGTGGCGGAGGAAACG
MtNodGRP35-qR	GCCCGCATTTCCACTGGA
MtNPD2-qF	CAGATGGTTGGATACCAGAGAC
MtNPD2-qR	CAAAGGGAACACCTGAAGGA
MtNPD1-qF	GGGACGACGTTCGAGCAA
MtNPD1qR	TCCAACCATCAGTGCCGT
MtNPD4-qF	CAAGAAGTGCACCACAGTTTC
MtNPD4-qR	GTCTCTGGTTTCCAACCATCT
MtCP3-qF	ATGGTGTTACCGCCGTGG	Validation of transcriptomic results for uc1 mutant nodules
MtCP3-qR	CACCCCATTCGGTTCCCC
MtCP9-qF	GCAACAACTGCCCCTGTG
MtCP9-qR	TGGTTCGCCACAGCTTTGA
MtrunA17Chr2g0288501-qF	AGCAATGGCAGATTGGGGT
MtrunA17Chr2g0288501-qR	AGAGAAATCCTTGGAAGCCCT
MtCHITINASE-qF	TGACAGTGTTGAAGGTGGCT
MtCHITINASE-qR	TGTGAGCGAAGAAACTGCG
MtrunA17Chr5g0418461-qF	TCCGTCTCGTCCTCTCGG
MtrunA17Chr5g0418461-qR	GGGCATTGAGGAGCTGCT
MtrunA17Chr7g0274861-qF	TGGTCCACCTGTGCCAAC
MtrunA17Chr7g0274861-qR	GGCCCTCTGGACCCCTTA
MtrunA17Chr8g0370821-qF	TGGCCAAGTGCACCAGAC
MtrunA17Chr8g0370821-qR	CCAGGAGCACATGGCCAA
MtrunA17Chr4g0024411-qF	ATGGTGTTACCGCCGTGG
MtrunA17Chr4g0024411-qR	CACCCCATTCGGTTCCCC
MtNCR519-qF	GTAACGGGATGGGAACTTTG
MtNCR519-qR	ACTAAAACAGTCTTTGGCACG
MtNCR714-qF	GTATAAGGCCAGGACGAGAATG
MtNCR714-qR	CCTAAGGATGAACCGCATCTAAC
MtNCR-new18-qF	GAGAAAGACAATGTCACCACCTA
MtNCR-new18-qR	TAGTTTCCTTCTTCGCTGCTT
MtNCR070-qF	TGATTGTGTTCAGGAGCATAGG
MtNCR070-qR	GCACTTCCAACGAGAGTTCA
MtNCR554-qF	GATGGGTGCAATTCTGAAATTAGT
MtNCR554-qR	CCAGATAATGCGTCAATGTTTCTT
MtNCR294-qF	GGCATGTGTGTACGAGACTAAA
MtNCR294-qR	CTGATGTCACAATATCAGAGGATAGA
MtNCR640-qF	TGTAACCGATCGGGATCCCA
MtNCR640-qR	ACGCACTTCACAAACAAAGGA
MtNCR730-qF	CGGCCCGTTTAACCCGAA
MtNCR730-qR	TTATGCGGGCTAACGGGC
MtNCR575-qF	GTGCTTCCTCGAGTCGCA
MtNCR575-qR	GCACTCCAAGGATCTTGTTCA
MtNCR005-qF	GTCCAGTCCCCCTTGCAC
MtNCR005-qR	GGAAGTCTCTCGCCTGCG
MtNCR270-qF	TGGAAGGGGAGGTGTGTCT
MtNCR270-qR	CAAGGTGTCCCCTAGGGC
Note: Bolded italicized words represent attB or homologous arm sequences used for cloning.
